# Supplementary material for: Development and Validation of Three Triplex Real-Time RT-PCR Assays for Typing African Horse Sickness Virus: Utility for Disease Control and Other Laboratory Applications
Source: Viruses. 2024 Mar 20;16(3):470. doi: 10.3390/v16030470 (PMC10974454; doi:10.3390/v16030470)
Supplement: Supplementary file 1 [file viruses-16-00470-s001.zip]

Archive with 1 entries (1 files):
- viruses-2896832-supplementary.pdf
